# Supplementary material for: Effectiveness of Blended Learning in Nursing Education
Source: Int J Environ Res Public Health. 2020 Mar 1;17(5):1589. doi: 10.3390/ijerph17051589 (PMC7084479; doi:10.3390/ijerph17051589)
Supplement: Supplementary file 1 [file ijerph-17-01589-s001.zip]

Archive with 2 entries (2 files):
- ijerph-708854-supplementary.docx
- ijerph-708854-supplementary.pdf
